# Supplementary material for: Current Status of Cardiac Rehabilitation in the Regional Cardiocerebrovascular Centers in Korea
Source: J Clin Med. 2021 Oct 29;10(21):5079. doi: 10.3390/jcm10215079 (PMC8585050; doi:10.3390/jcm10215079)
Supplement: Supplementary file 1 [file jcm-10-05079-s001.zip]

Archive with 2 entries (2 files):
- Supplementary_Material_S1.pdf
- Supplementary_Material_S2.pdf
